# Supplementary material for: Testicular dysfunction at diagnosis in children and teenagers with haematopoietic malignancies improves after initial chemotherapy
Source: Front Endocrinol (Lausanne). 2023 May 16;14:1135467. doi: 10.3389/fendo.2023.1135467 (PMC10228689; doi:10.3389/fendo.2023.1135467)
Supplement: Supplementary file 1 [file Table_1.xlsx]

## Sheet: Suppl Table 1
Supplementary Table 1. Cumulative doses of chemotherapy agents.
Chemotherapy	ALL	AML	NHL
Prednisone mg/m2	1750	N.A.	100-1750
Vincristine mg/m2	6--12	N.A.	3--12
Daunorubicin mg/m2	120	N.A.	0-120
Doxorubicin mg/m2	N.A.	N.A.	0-50
E.Coli L-asparaginase IU/m2	4000-100000	N.A.	0-100000
Cyclophosphamide mg/m2	2000	N.A.	1000-2400
Ifosfamide mg/m2	N.A.	N.A.	0-8000
Cytarabine mg/m2	1200	19400	600-12900
Metotrexate mg/m2	N.A.	N.A.	0-15000
6-Mercaptopurine mg/m2	1680	N.A.	0-1680
Etoposid mg/m2	N.A.	450	0-600
Idarubicin mg/m2	N.A.	36	N.A.
Mitoxantrone mg/m2	N.A.	20	N.A.
Rituximab	N.A.	N.A.	N.A.
IT Dexametasone mg	N.A.	N.A.	0-70
IT Methotrexate mg	30-108	N.A.	24-84
IT C-Arabinoside mg	N.A.	60-120	0-180
IT: intrathecal; N.A.: not applicable

## Sheet: Suppl Table 2
Supplementary Table 2. Serum levels of AMH, inhibin B and FSH in prepubertal boys with haematopoietic malignacies at diagnosis and after 3 months of chemotherapy.
AMH pmol/L
	Whole group (n=70)		SR/IR-ALL (n=37)		HR-ALL (n=18)		AML (n=3)		NHL (n=12)
	At diagnosis	3 months	At diagnosis	3 months	At diagnosis	3 month	At diagnosis	3 months	At diagnosis	3 months
median	611	708	572	988	629	696	950	1062	502	525
IQR	405-824	487-1133	390-808	536-1293	499-942	426-906	800-1047	611-1066	312-752	437-814
p value	<0.001		<0.001		0.777		N.A		0.424
<3rd centile, n (%)	7 (10)	1 (1.4)	3 (8.1)	1 (2.7)	1 (5.6)	0	0	0	3 (25)	0
Inhibin B pg/mL
	Whole group (n=48)		SR/IR-ALL (n=23)		HR-ALL (n=14)		AML (n=2)		NHL (n=9)
	At diagnosis	3 months	At diagnosis	3 months	At diagnosis	3 months	At diagnosis	3 months	At diagnosis	3 months
median	68.0	82.1	68.7	87.4	77.2	70.5	66.1	72.8	49.9	64.4
IQR	46.4-91.3	57.3-122	46.6-88.5	73.3-112	48.7-129	56.0-128	40.3-91.8	51.1-94.4	36.6-81.3	46.6-171
p value	0.002		0.012		0.619		N.A		0.098
<3rd centile, n (%)	5 (10.4)	2 (4.16)	1 (4.34)	0	2 (14.3)	1 (7.14)	0	0	3 (33.3)	1 (1.11)
FSH IU/L
	Whole group (n=68)		SR/IR-ALL (n=36)		HR-ALL (n=17)		AML (n=3)		NHL (n=12)
	At diagnosis	3 months	At diagnosis	3 months	At diagnosis	3 months	At diagnosis	3 months	At diagnosis	3 months
median	0.52	0.87	0.56	0.89	0.53	0.67	0.59	0.48	0.40	1.08
IQR	0.38-0.74	0.51-1.51	0.41-0.74	0.58-1.43	0.39-0.77	0.38-1.23	0.46-1.35	0.44-1.73	0.22-0.57	0.48-2.44
p value	<0.001		0.003		0.320		N.A		0.009
<3rd centile, n (%)	5 (7.35)	2 (2.94)	0	0	2 (11.8)	2 (11.8)	0	0	3 (25.0)	0
SR: standard risk, IR: intermediate risk, HR: high risk, ALL: acute lymphoblastic leukaemia, AML: acute myeloid leukaemia, NHL: non-Hodgkin lymphoma, IQR: interquartile range.

## Sheet: Suppl Table 3
Supplementary Table 3. Serum levels of AMH, inhibin B, FSH, testosterone and LH in pubertal boys with haematopoietic malignacies at diagnosis and after 3 months of chemotherapy. G2, G3, G4-G5 correspond to genital stages according to Tanner classification, IQR: interquartile range.
AMH pmol/L
	Whole group (n=24)			G2 (n=5)		G3 (n=5)		G4-5 (n=14)
	At diagnosis	3 months	p value	At diagnosis	3 months	At diagnosis	3 months	At diagnosis	3 months
median	59.3	87.5	0.175	131	153	94.0	151	42.4	54.3
IQR	39.0-129	47.4-145		83.9-277	106-370	59.5-405	97.5-454	27.8-58.6	32.0-86.0
<3rd centile, n (%)	2 (8.33)	1 (4.17)		0	0	0	0	2 (14.3)	1 (7.14)
Inhibin B pg/mL
	Whole group (n=15)			G2 (n=5)		G3 (n=2)		G4-5 (n=8)
	At diagnosis	3 months	p value	At diagnosis	3 months	At diagnosis	3 months	At diagnosis	3 months
Median	142	161	0.973	157	202	191	218	91.2	116
IQR	77.4-185	90.7-208		106-274	104-239	140-242	207-228	75.2-162	87.18-167
<3rd centile, n (%)	6 (40.0)	6 (40.0)		1 (20.0)	2 (20.0)	0	0	5 (62.5)	5 (62.5)
FSH IU/L
	Whole group (n=24)			G2 (n=5)		G3 (n=5)		G4-5 (n=14)
	At diagnosis	3 months	p value	At diagnosis	3 months	At diagnosis	3 months	At diagnosis	3 months
Median	2.49	5.76	<0.001	0.62	3.63	3.22	4.75	2.88	10.7
IQR	1.36-4.39	4.28-11.6		0.38-1.78	2.03-4.85	0.94-4.38	2.29-8.10	2.88-5.17	4.43-12.9
<3rd centile, n (%)	5 (20.8)	1 (4.16)		4 (80.0)	0	1 (20.0)	1 (20.0)	0	0
>97th centile, n (%)	0	11 (45.8)		0	2 (40.0)	0	1 (20.0)	0	8 (57.1)
Testosterone ng/dL
	Whole group (n=24)			G2 (n=5)		G3 (n=5)		G4-5 (n=14)
	At diagnosis	3 months	p value	At diagnosis	3 months	At diagnosis	3 months	At diagnosis	3 months
Median	116	457	<0.001	10	128	27	138	172	672
IQR	21.0-326	179-747		10-270	15-403	14.5-124	16.5-616	107-406	402-760
<3rd centile, n (%)	4 (16.7)	1 (4.16)		1 (4.16)	1 (4.16)	0	0	3 (21.4)	0
LH IU/L
	Whole group (n=24)			G2 (n=5)		G3 (n=5)		G4-5 (n=14)
	At diagnosis	3 months	p value	At diagnosis	3 months	At diagnosis	3 months	At diagnosis	3 months
Median	3.79	5.32	0.040	0.25	3.90	2.14	4.14	4.22	6.53
IQR	1.28-6.34	3.96-6.88		0.12-4.89	0.97-5.14	1.10-6.84	1.72-5.03	3.32-6.78	5.75-9.46
<3rd centile, n (%)	4 (16.7)	2 (8.33)		3 (60)	1 (4.16)	0	1 (4.16)	1 (4.16)	0
>97th centile, n (%)	5 (20.0)	9 (37.5)		1 (4.16)	3 (60.0)	1 (4.16)	0	3 (60)	6 (42.9)

## Sheet: Suppl Table 4
Supplementary Table 4. Serum levels of AMH and FSH in prepubertal boys with haematopoietic malignacies after 3 and 6 months of chemotherapy.
AMH pmol/L
	Whole group (n=64)				SR/IR-ALL (n=35)		HR-ALL (n=16)				AML (n=2)		NHL (n=11)
	3 months	6 months	P value	3 months	6 months	P value	3 months	6 months	P value		3 months	6 months	3 months	6 months	P value
median	702	799	0.724	825	822	0.161	696	477	0.549		N.A	N.A	559	797	0.019
IQR	482 to 1130	426 to 1127		527 to 1278	588 to 1131		406 to 975	298 to 1166			N.A	N.A	426 to 883	445 to 1114
AMH SDS
	Whole group (n=64)				SR/IR-ALL (n=35)		HR-ALL (n=16)				AML (n=2)		NHL (n=11)
	3 months	6 months	P value	3 months	6 months	P value	3 months	6 months	P value		3 months	6 months	3 months	6 months	P value
median	-0.25	-0.03	0.643	0.09	0.09	0.194	-0.34	-0.88	0.737		N.A	N.A	-0.48	0.17	0.019
IQR	-0.77 to 0.75	-0.86 to 0.75		-0.65 to 1.09	-0.42 to 0.76		-0.97 to 0.27	-1.09 to 0.70			N.A	N.A	-0.77 to 0.22	-0.73 to 0.72
FSH IU/L
	Whole group (n=62)			SR/IR-ALL (n=34)			HR-ALL				AML (n=2)		NHL (n=11)
	3 months	6 months	P value	3 months	6 months	P value	3 months	6 months	P value		3 months	6 months	3 months	6 months	P value
median	0.84	0.79	0.462	0.87	0.75	0.338	0.57	0.75	0.733		N.A	N.A	0.93	1.31	0.858
IQR	0.50 to 1.54	0.50 to 1.61		0.58 to 1.39	0.52 to 1.31		0.37 to 1.58	0.36 to 1.34			N.A	N.A	0.47 to 2.6	0.56 to 2.04
FSH SDS
	Whole group (n=62)			SR/IR-ALL (n=34)			HR-ALL				AML (n=2)		NHL (n=11)
	3 months	6 months	P value	3 months	6 months	P value	3 months	6 months	P value		3 months	6 months	3 months	6 months	P value
median	0.05	-0.10	0.459	0.17	-0.18	0.713	-0.73	-0.46	0.679		N.A	N.A	0.17	0.90	0.846
IQR	-0.67 to 1.23	-0.73 to 1.18		-0.23 to 1.18	-0.66 to 0.91		-1.65 to 1.62	-0.94 to 0.57			N.A	N.A	-0.71 to 3.38	-0.54 to 2.31
SR: standard risk, IR: intermediate risk, HR: high risk, ALL: acute lymphoblastic leukaemia, AML: acute myeloid leukaemia, NHL: non-Hodgkin lymphoma, IQR: interquartile range.
N.A.: not applicable
										0.56
										1.31
										2.04

## Sheet: Suppl Table 5
Supplementary Table 5. Serum levels of AMH, FSH, testosterone and LH in pubertal boys with haematopoietic malignacies after 3 and 6 months of chemotherapy (n=19 for all hormones).
AMH pmol/L
	3 months	6 months	P value
median	91.0	99.5	0.387
IQR	47.0 to 153	64.0 to 169
AMH SDS
	3 months	6 months	P value
median	-0.36	-0.33	0.207
IQR	-1.09 to -0.05	-0.96 to 0.42
FSH IU/L
	3 months	6 months	P value
median	6.48	6.30	0.365
IQR	4.18 to 11.04	3.9 to 9.76
FSH SDS
	3 months	6 months	P value
median	2.26	2.69	0.239
IQR	0.73 to 4.65	0.51 to 5.74
Testosterone ng/dl
	3 months	6 months	P value
median	410	373	0.828
IQR	128 to 706	202 to 658
Testosterone SDS
	3 months	6 months	P value
median	0.58	0.52	0.888
IQR	-0.37 to 2.07	-0.25 to 1.71
LH IU/L
	3 months	6 months	P value
median	5.25	4.68	0.825
IQR	3.63 to 6.46	2.61 to 6.35
LH SDS
	3 months	6 months	P value
median	1.90	1.63	0.612
IQR	0.69 to 3.10	0.23 to 4.46
IQR: interquartile range.

## Sheet: Suppl Table 6
Supplementary Table 6. Serum levels of haemoglobin, albumin and C-reactive protein (CRP), and body mass index (BMI, expressed as standard deviation scores) in boys with haematopoietic malignacies at diagnosis and after 3 months of chemotherapy. Results are expressed as medians and interquartile ranges.
Prepubertal
	At diagnosis	3 months	P
Haemoglobin g/dL	9.10 (7.00 to 10.7)	10.4 (9.20 to 11.2)	< 0.001	paired t test
Albumin g/dL	3.70 (3.40 to 4.20)	4.30 (3.90 to 4.60)	< 0.001	paired t test
CRP mg/L	10.2 (2.83 to 51.8)	3.65 (0.75 to 11.8)	< 0.001	Wilcoxon matched-pairs signed rank test
BMI SDS	0.30 (-0.77 to 1.11)	1.10 (-0.07 to 1.77)	< 0.001	Wilcoxon matched-pairs signed rank test
Pubertal
	At diagnosis	3 months	P
Haemoglobin g/dL	10.6 (8.70 to 13.0)	9.60 (8.50 to 10.7)	0.134	paired t test
Albumin g/dL	3.90 (3.20 to 4.30)	4.50 (4.30 to 4.70)	0.001	paired t test
CRP mg/L	13.4 (3.68 to 38.6)	3.20 (0.81 to 7.43)	0.004	Wilcoxon matched-pairs signed rank test
BMI SDS	0.04 (-1.19 to 0.57)	0.24 (-0.81 to 1.27)	0.031	paired t test

## Sheet: Suppl Table 7
Supplementary table 7. Changes in hormone levels according to changes in C-reactive protein (CRP) levels at 3 months of chemotherapy. CRP cutoff level was 5 mg/L.
	AMH, n (%)
CRP (n=78)	Increased	Decreased	Stable
Normalised (n=31)	19 (61.3)	4 (12.9)	8 (25.8)
Impaired (n=12)	4 (33.3)	6 (50)	2 (16.7)
Normal, stable (n=20)	7 (35)	5 (25)	8 (40)
Abnormal, stable (n=15)	9 (60)	2 (13.3)	4 (26.7)
	Inhibin B, n (%)
CRP (n=55)	Increased	Decreased	Stable
Normalised (n=23)	10 (43.5)	3 (13)	10 (43.5)
Impaired (n=5)	3 (60)	/	2 (40)
Normal, stable (n=16)	8 (50)	4 (25)	4 (25)
Abnormal, stable (n=11)	4 (36.4)	1 (9.1)	6 (54.6)
	FSH, n (%)
CRP (n=76)	Low (<2 SDS)	High (>2 SDS)	Normal range
Normalised (n=29)	/	10 (34.5)	19 (65.5)
Impaired (n=12)	/	2 (16.7)	10 (83.3)
Normal, stable (n=20)	/	4 (20)	16 (80)
Abnormal, stable (n=15)	/	3 (20)	12 (80)
	Testosterone, n (%)
CRP (n=18)	Increased	Decreased	Stable
Normalised (n=9)	9 (100)	/	/
Impaired (n=1)	/	1 (100)	/
Normal, stable (n=5)	3 (60)	/	2 (40)
Abnormal, stable (n=3)	3 (100)	/	/
	LH, n (%)
CRP (n=18)	Low (<2 SDS)	High (>2 SDS)	Normal range
Normalised (n=9)	/	7 (77.8)	2 (22.2)
Impaired (n=1)	/	/	1 (100)
Normal, stable (n=5)	/	1 (20)	4 (80)
Abnormal, stable (n=3)	/	3 (100)	/
